# Supplementary material for: Desiccation does not drastically increase the accessibility of exogenous DNA to nuclear genomes: evidence from the frequency of endosymbiotic DNA transfer
Source: BMC Genomics. 2020 Jul 1;21:452. doi: 10.1186/s12864-020-06865-8 (PMC7329468; doi:10.1186/s12864-020-06865-8)
Supplement: Supplementary file 1 — Additional file 1: Table S1. The NUMT/NUPT contents (contributed by organellar transcribed sequences) of desiccation-tolerant species and their controls. Table S2. The information used in assembling mitochondrial genomes. Table S3. The information used in assigning desiccation-tolerant species and their controls. Table S4. Genome information of the eukaryotes used in this study. Table S5. The NUMT/NUPT contents (contributed by organellar genomes) of desiccation-tolerant species and their controls. [file 12864_2020_6865_MOESM1_ESM.xlsx]

## Sheet: Table S1
Table S1 The NUMT/NUPT contents (contributed by organellar transcribed sequences) of desiccation-tolerant species and their controls
Group	Organelle Type	Tolerant Species	The Total Number of NUMTs/NUPTs	The Total Length of NUMTs/NUPTs (Kb)	The Densitya of NUMTs/NUPTs (Number/Mb)	The Densityb of NUMTs /NUPTs (Number/Mb)	Control	The Total Number of NUMTs/NUPTs	The Total Length of NUMTs/NUPTs (Kb)	The Densitya of NUMTs/NUPTs (Number/Mb)	The Densityb of NUMTs /NUPTs (Number/Mb)
Invertebrate	Mt	Adineta vaga and A. ricciae	87	29.09	0.82	0.268	Rotaria macrura and R. magnacalcarata	33	13.686	0.243	0.1
Invertebrate	Mt	Aedes aegypti	807	213.522	0.631	0.167	Culex quinquefasciatus	125	43.973	0.216	0.076
Invertebrate	Mt	Anopheles culicifacies	4	0.237	0.02	0.001	Anopheles funestus	5	0.346	0.022	0.002
Invertebrate	Mt	Dermatophagoides farinae	42	13.927	0.457	0.151	Dermatophagoides pteronyssinus	44	9.458	0.622	0.134
Invertebrate	Mt	Ramazzottius varieornatus	157	44.041	2.812	0.789	Hypsibius dujardini	23	3.876	0.221	0.037
Invertebrate	Mt	Meloidogyne javanica	228	33.957	0.967	0.144	Meloidogyne incognita	386	82.414	2.103	0.449
Invertebrate	Mt	Polypedilum vanderplanki	157	12.685	1.233	0.1	Polypedilum nubifer	62	12.15	0.536	0.105
Invertebrate	Mt	Steinernema carpocapsae	3	0.14	0.035	0.002	Steinernema glaseri	11	2.981	0.118	0.032
Plant	Mt	Silene latifolia	785	116.665	0.662	0.098	Spinacia oleracea	2837	212.159	3.262	0.244
Plant	Mt	Sorghum bicolor	602	72.099	0.849	0.102	Zea mays	2049	352.206	0.96	0.165
Plant	Pltd	Aegilops tauschii	17479	5649.76	4.041	1.306	Lolium perenne	1837	183.73	3.816	0.382
Plant	Pltd	Betula nana	4600	513.536	8.156	0.911	Juglans regia	3915	467.161	5.595	0.668
Plant	Pltd	Corchorus capsularis	2575	596.738	8.147	1.888	Theobroma cacao	296	41.066	0.912	0.126
Plant	Pltd	Dorcoceras hygrometricum	3186	494.665	2.094	0.325	Fagopyrum esculentum	2530	324.663	2.148	0.276
Plant	Pltd	Hibiscus syriacus	3292	568.901	1.883	0.325	Gossypium hirsutum	11428	3475.27	5.222	1.588
Plant	Pltd	Manihot esculenta	2306	305.594	3.961	0.525	Hevea brasiliensis	2795	617.83	2.035	0.45
Plant	Pltd	Oryza sativa Japonica Group	2723	690.497	7.285	1.847	Zizania latifolia	2263	265.827	3.747	0.44
Plant	Pltd	Primula veris	2813	398.292	9.083	1.286	Actinidia chinensis	5766	764.301	10.411	1.38
Plant	Pltd	Selaginella tamariscina	702	307.505	2.334	1.023	Selaginella moellendorffii	444	46.217	2.091	0.218
Plant	Pltd	Silene latifolia	2517	635.365	2.124	0.536	Spinacia oleracea	3464	545.411	3.983	0.627
Plant	Pltd	Solanum commersonii	8888	1409.26	12.185	1.932	Solanum tuberosum	7507	984.056	10.637	1.394
Plant	Pltd	Solanum pennellii	7406	1269.86	7.994	1.371	Solanum melongena	11910	1508.3	14.296	1.811
Plant	Pltd	Sorghum bicolor	1486	225.196	2.097	0.318	Zea mays	3227	712.15	1.512	0.334
Fungi	Mt	Coccidioides immitis	245	73.132	8.475	2.53	Paracoccidioides brasiliensis	68	15.439	2.27	0.515
Fungi	Mt	Fusarium graminearum	184	77.648	4.848	2.046	Ophiocordyceps sinensis	1588	213.481	14.163	1.904
Fungi	Mt	Pseudogymnoascus pannorum	59	22.645	1.932	0.742	Pseudogymnoascus destructans	69	22.769	2.251	0.743
		p (Wilcoxon signed ranks test)	0.617092	0.745393	0.652813	0.149909
NOTE:
Densitya: The number of NUMTs/NUPTs per Mb length of nuclear genome
Densityb: The length of NUMTs/NUPTs per Mb length of nuclear genome

## Sheet: Table S2
Table S2 The information used in assembling mitochondrial genomes
Species	SRA Run	Seeds	Pltd Accession	Reference Mt Genome
Invertebrate
Chironomus riparius	ERR1743970	LN894992.1	-	-
Polypedilum nubifer	DRR024207	-	-	NC_028015.1
Fungi
Aspergillus wentii	SRR3928107	NC_007445.1	-	-
Aureobasidium pullulans	SRR3928109	FJ713608.1	-	-
Candida versatilis	DRR032587	NC_022161.1	-	-
Coccidioides immitis	SRR1292224	L14536.1	-	-
Penicillium citrinum	DRR032508	KR952335.1	-	-
Penicillium freii	SRR2146291	KR952335.1	-	-
Plant
Actinidia chinensis	SRR3537231	NC_001284.2	NC_026690.1	-
Amaranthus hypochondriacus	SRR2106212	NC_016740.1	NC_030770.1	-
Camelina sativa	SRR2082663	EU931352.2	NC_029337.1	-
Capsella bursa-pastoris	SRR5406791	AF520121.1	NC_009270.1	-
Capsella rubella	SRR2082718	AJ581278.1	NC_027693.1	-
Catharanthus roseus	SRR1548911	NC_024293.1	NC_021423.1	-
Humulus lupulus	DRR024451	EU281047.1	NC_028032.1	-
Phalaenopsis equestris	SRR827629	NC_007886.1	NC_017609.1	-
NOTE：
1. We assembled the mitochondrial genome sequnces of one invertebrate, six fungi and eight plants using NOVOPlasty (https://github.com/ndierckx/NOVOPlasty) and that of Polypedilum nubifer using software Geneious Prime 2019.2.1.
2. The paired-end Illumina whole genome data sets (SRA Run) were downloaded from NCBI SRA (Sequence ReadArchive) database (https://www.ncbi.nlm.nih.gov/sra/?term=).
3. Seeds, mitochondrial accessions and plastid accessions are all downloaded from NCBI Nucleotide database (https://www.ncbi.nlm.nih.gov/nuccore/).

## Sheet: Table S3
Table S3 The Information used in assigning desiccation-tolerant species and their controls
Group		Tolerant Species	Key Information	Reference	Control	Key Information	Reference
Invertebrate	Bdelloidea	Adineta ricciae and A. vaga	desiccation tolerance	Nowell RW, Almeida P, Wilson CG, Smith TP, Fontaneto D, Crisp A et al. Comparative genomics of bdelloid rotifers: Insights from desiccating and nondesiccating species. PLOS Biology. 2018;16:e2004830.	Rotaria macrura and R. magnacalcarata	desiccation intolerance	Nowell RW, Almeida P, Wilson CG, Smith TP, Fontaneto D, Crisp A et al. Comparative genomics of bdelloid rotifers: Insights from desiccating and nondesiccating species. PLOS Biology. 2018;16:e2004830.
Invertebrate	Culicidae	Aedes aegypti	desiccation resistant (both egg)	Rezende GL, Martins AJ, Gentile C, Farnesi LC, Pelajo-Machado M, Peixoto AA et al. Embryonic desiccation resistance in Aedes aegypti: presumptive role of the chitinized serosal cuticle. BMC Dev Biol. 2008;8:82.	Culex quinquefasciatus	The eggs of Culex quinquefasciatus are not desiccation resistant.	Bhattacharya S, Basu P, Sajal Bhattacharya C. The southern house mosquito, Culex quinquefasciatus: profile of a smart vector. Journal of Entomology and Zoology Studies. 2016;4:73-81.
				Faull KJ, Williams CR. Intraspecific variation in desiccation survival time of Aedes aegypti (L.) mosquito eggs of Australian origin. J Vector Ecol. 2015;40:292-300.
Invertebrate	Anophelinae	Anopheles culicifacies	The study indicates that low rainfall and drought did not affect An. culicifacies densities or malaria transmission in riverine areas.	Sharma S, Prasad R. Bionomics of Anopheles culicifacies giles in riverine tract rural areas of district Shahjahanpur, Uttar Pradesh. Indian Journal of Malariology. 1991;28:19-28.	Anopheles funestus	On the other hand, there are records of An. funestus having been eliminated from parts of Africa due to prolonged severe drought, suggesting extreme climate variability can affect the survival of this species.	Ogola EO, Odero JO, Mwangangi JM, Masiga DK, Tchouassi DP. Population genetics of Anopheles funestus, the African malaria vector, Kenya. Parasites & Vectors. 2019;12:15.
Invertebrate	Dermatophagoides	Dermatophagoides farinae	D. pteronyssinusis more susceptible to desiccation than D. farinae. Consequently, the latter species is better able to survive periods of drought—for instance, related to cold winters with heated homes.	Zock J, Heinrich J, Jarvis D, Verlato G, Norback D, Plana E et al. Distribution and determinants of house dust mite allergens in Europe: the European Community Respiratory Health Survey II. The Journal of Allergy and Clinical Immunology. 2006;118:682-90.	Dermatophagoides pteronyssinus	D. pteronyssinusis more susceptible to desiccation than D. farinae. Consequently, the latter species is better able to survive periods of drought—for instance, related to cold winters with heated homes.	Zock J, Heinrich J, Jarvis D, Verlato G, Norback D, Plana E et al. Distribution and determinants of house dust mite allergens in Europe: the European Community Respiratory Health Survey II. The Journal of Allergy and Clinical Immunology. 2006;118:682-90.
Invertebrate	Hypsibioidea	Ramazzottius varieornatus	Using newly assembled and improved genomes, we find that Ramazzottius varieornatus, a species that can withstand rapid desiccation, differs from Hypsibius dujardini, a species that requires extended preconditioning, in not showing a major transcriptional response to anhydrobiosis induction	Yoshida Y, Koutsovoulos G, Laetsch DR, Stevens L, Kumar S, Horikawa DD et al. Comparative genomics of the tardigrades Hypsibius dujardini and Ramazzottius varieornatus. PLoS Biology. 2017;15:e2002266.	Hypsibius dujardini	Using newly assembled and improved genomes, we find that Ramazzottius varieornatus, a species that can withstand rapid desiccation, differs from Hypsibius dujardini, a species that requires extended preconditioning, in not showing a major transcriptional response to anhydrobiosis induction	Yoshida Y, Koutsovoulos G, Laetsch DR, Stevens L, Kumar S, Horikawa DD et al. Comparative genomics of the tardigrades Hypsibius dujardini and Ramazzottius varieornatus. PLoS Biology. 2017;15:e2002266.
Invertebrate	Meloidogyne	Meloidogyne javanica	Meloidogyne incognita (Kofoid and White, 1919) and Meloidogyne javanica (Treub, 1885) are the most widespread and the most damaging. The latter is more tolerant to drought and high temperatures.	Ephytia. http://ephytia.inra.fr/en/C/10822/Tobacco-Root-knot-nematodes-Meloidogyne-spp.	Meloidogyne incognita	Meloidogyne incognita (Kofoid and White, 1919) and Meloidogyne javanica (Treub, 1885) are the most widespread and the most damaging. The latter is more tolerant to drought and high temperatures.	Ephytia. http://ephytia.inra.fr/en/C/10822/Tobacco-Root-knot-nematodes-Meloidogyne-spp.
Invertebrate	Polypedilum	Polypedilum vanderplanki	desiccation tolerance	Gusev O, Suetsugu Y, Cornette R, Kawashima T, Logacheva MD, Kondrashov AS et al. Comparative genome sequencing reveals genomic signature of extreme desiccation tolerance in the anhydrobiotic midge. Nature Communications. 2014;5:4784.	Polypedilum nubifer	desiccation sensitive	Gusev O, Suetsugu Y, Cornette R, Kawashima T, Logacheva MD, Kondrashov AS et al. Comparative genome sequencing reveals genomic signature of extreme desiccation tolerance in the anhydrobiotic midge. Nature Communications. 2014;5:4784.
Invertebrate	Steinernema	Steinernema carpocapsae	S. carpocapsae exhibited the highest level of desiccation tolerance among species followed by S. feltiae and S. rarum.	Shapiro-Ilan DI, Brown I, Lewis EE. Freezing and desiccation tolerance in entomopathogenic nematodes: diversity and correlation of traits. Journal of Nematology. 2014;46:27.	Steinernema glaseri	S. carpocapsae exhibited the highest level of desiccation tolerance among species followed by S. feltiae and S. rarum.	Shapiro-Ilan DI, Brown I, Lewis EE. Freezing and desiccation tolerance in entomopathogenic nematodes: diversity and correlation of traits. Journal of Nematology. 2014;46:27.
Plant	Pooideae	Aegilops tauschii	drought tolerance	Sohail Q, Inoue T, Tanaka H, Eltayeb AE, Matsuoka Y, Tsujimoto H. Applicability of Aegilops tauschii drought tolerance traits to breeding of hexaploid wheat. Breed Sci. 2011;61:347-57.	Lolium perenne	However perennial ryegrass is the least drought-tolerant grass species.	Climate technology center & network. https://www.ctc-n.org/products/drought-tolerant-ryegrass.
Plant	Fagales	Betula nana	orthodox seed	Seed Information Database (SID). Version 7.1 [database on the Internet]. 2019. Available from: http://data.kew.org/sid/. Accessed: May 2019	Juglans regia	recalcitrant seed	Leslie C, McGranahan G. Micropropagation of Persian walnut (Juglans regia L.). High-Tech and Micropropagation II. Springer; 1992. p. 136-50.
Plant	Malvaceae	Corchorus capsularis	orthodox seed	Seed Information Database (SID). Version 7.1 [database on the Internet]. 2019. Available from: http://data.kew.org/sid/. Accessed: May 2019	Theobroma cacao	Cocoa is plant which it's seed character is recalcitrant.	Lahay RR, Misrun S, Sipayung R, editors. The storage capacity of cocoa seeds (Theobroma cacao L.) through giving Polyethylene Glycol (PEG) in the various of storage container. Iop Conference Series: Earth & Environmental Science; 2018.
Plant	Pentapetalae	Dorcoceras hygrometricum	resurrection plant	Xiao LH, Yang G, Zhang LC, Yang XH, Zhao S, Ji ZZ et al. The resurrection genome of Boea hygrometrica: A blueprint for survival of dehydration. P Natl Acad Sci USA. 2015;112:5833-7.	Fagopyrum esculentum	viviparous plant	Pirzadah TB, Malik B, Tahir I, Rehman Ru. Vivipary in Fagopyrum esculentum. Folia Biologica et Geologica. 2016;57:41-3.
Plant	Malvoideae	Hibiscus syriacus	drought tolerance	Missouri Botanical Garden Staff. Missouri Botanical Garden Plant Finder. 2017. http://www.missouribotanicalgarden.org/plantfinder/plantfindersearch.aspx.	Gossypium hirsutum	drought sensitive	Iqbal M, Khan MA, Naeem M, Aziz U, Afzal J, Latif M. Inducing drought tolerance in upland cotton (Gossypium hirsutum L.), accomplishments and future prospects. World Applied Science Journal. 2013;21:1062-9.
Plant	Crotonoideae	Manihot esculenta	orthodox seed	Bakker J. Seeds, ecology, biogeography and evolution of dormancy, and germination. C.C. Baskin & J.M. Baskin. Plant Ecol. 2001;152:204-5.	Hevea brasiliensis	recalcitrant seed	Charloq, Yazid A, Gustiansya PP. Viability of shelled rubber (Hevea brasiliensis Muell. Arg.) seed treated with PEG 6000 at different drying times in storage period. Journal of Agronomy. 2017;16:83-6.
Plant	Oryzeae	Oryza sativa Japonica Group	orthodox seed	Seed Information Database (SID). Version 7.1 [database on the Internet]. 2019. Available from: http://data.kew.org/sid/. Accessed: May 2019	Zizania latifolia	recalcitrant seed	Berjak P, Pammenter N. From Avicennia to Zizania: seed recalcitrance in perspective. Ann Bot. 2007;101:213-28.
Plant	Ericales	Primula veris	It has a well developed drought tolerance.	Brys R, Jacquemyn H. Biological flora of the British Isles: Primula veris L. Journal of Ecology. 2009;97:581-600.	Actinidia chinensis	Kiwifruit is an important fruit crop that is highly sensitive to environmental stresses, such as drought, heat, cold, water logging and phytopathogens.	Zhang Y-b, Tang W, Wang L-h, Hu Y-w, Lui X-w, Lui Y-s. Kiwifruit (Actinidia chinensis) R1R2R3-MYB transcription factor AcMYB3R enhances drought and salinity tolerance in Arabidopsis thaliana. Journal of Integrative Agriculture. 2019;18:417-27.
Plant	Selaginella	Selaginella tamariscina	A primitive vascular resurrection plant.	Xu Z, Xin T, Bartels D, Li Y, Gu W, Yao H et al. Genome analysis of the ancient tracheophyte Selaginella tamariscina reveals evolutionary features relevant to the acquisition of desiccation tolerance. Molecular Plant. 2018;11:983-94.	Selaginella moellendorffii	desiccation-sensitive	Xu Z, Xin T, Bartels D, Li Y, Gu W, Yao H et al. Genome analysis of the ancient tracheophyte Selaginella tamariscina reveals evolutionary features relevant to the acquisition of desiccation tolerance. Molecular Plant. 2018;11:983-94.
Plant	Caryophyllales	Silene latifolia	It does not grow well on waterlogged soils but is resistant to drought.	White campion. https://www.gardenorganic.org.uk/weeds/white-campion.	Spinacia oleracea	desiccation-sensitive	Georgieva K, Maslenkova L. Drought induced changes in PS II activity in leaves from desiccation-sensitive plant Spinacia oleracea and desiccation-tolerant 'resurrection' fern Polypodium polypodioides. Comptes Rendus De Lacademie Bulgare Des Sciences. 2001;54:2:67.
Plant	Solanum	Solanum commersonii	Commerson's wild potato (Solanum commersonii) is a tuber-bearing wild potato species that exhibits greater frost and drought resistance than the common potato.	Aversano R, Contaldi F, Ercolano MR, Grosso V, Iorizzo M, Tatino F et al. The Solanum commersonii genome sequence provides insights into adaptation to stress conditions and genome evolution of wild potato relatives. The Plant Cell. 2015;27:954-68.	Solanum tuberosum	Potato crops are sensitive to drought stress.	Jeknic Z, Chen TH, Molina A, Pino MT, Ávila A. Enhanced in vitro drought tolerance of Solanum tuberosum and Solanum commersonii plants overexpressing the ScCBF1 gene. Ciencia e Investigación Agraria. 2013;40:171-84.
Plant	Lycopersicon	Solanum pennellii	drought tolerance	Egea I, Albaladejo I, Meco V, Morales B, Sevilla A, Bolarin MC et al. The drought-tolerant Solanum pennellii regulates leaf water loss and induces genes involved in amino acid and ethylene/jasmonate metabolism under dehydration. Scientific Reports. 2018;8:2791.	Solanum melongena	Eggplants are very susceptible to many abiotic and biotic limiting factors throughout their entire biological cycle. They are very sensitive to water deficit.	Tani E, Kizis D, Markellou E, Papadakis I, Tsamadia D, Leventis G et al. Cultivar-dependent responses of eggplant (Solanum melongena L.) to simultaneous Verticillium dahliae infection and drought. Frontiers in Plant Science. 2018;9:1181.
Plant	Andropogonodae	Sorghum bicolor	Sorghum is one of the most drought-tolerant grain crops and is used in biofuel production.	Craufurd PQ, Peacock JM. Effect of heat and drought stress on sorghum ( Sorghum Bicolor). II. grain yield. Experimental Agriculture. 1993;29:77.	Zea mays	Maize, one of the leading cereal crops in the world, is sensitive to drought stress. Maize harvests are affected by drought stress at different growth stages in different regions.	Aslam M, Maqbool MA, Ceng R. Drought stress in maize (Zea mays L.). Springerbriefs in Agriculture. 2015.
Fungi	Onygenales	Coccidioides immitis	xero-tolerance	Hoog SD, Zalar P, Ende BGVD, Gunde-Cimerman N. Relation of halotolerance to human-pathogenicity in the fungal tree of life: an overview of ecology and evolution under stress. 2005.	Paracoccidioides brasiliensis	It was observed that P. brasiliensis grows well in both soil textures(clayey and sandy) when the humidity is high (water saturated), presents moderate growth in soil containing medium humidity, and no growth in low humidity soil.	Bagagli E, Theodoro RC, Bosco SMG, McEwen JG. Paracoccidioides brasiliensis: phylogenetic and ecological aspects. Mycopathologia. 2008;165:197-207.
Fungi	Hypocreales	Fusarium graminearum	Mannitol induces the conversion of conidia to chlamydospore-like structures that confer enhanced tolerance to heat, drought, and UV in Gibberella zeae.	Son H, Lee J, Lee Y-W. Mannitol induces the conversion of conidia to chlamydospore-like structures that confer enhanced tolerance to heat, drought, and UV in Gibberella zeae. Microbiological Research. 2012;167:608-15.	Ophiocordyceps sinensis	The spores have little tolerance for adverse conditions (eg desiccation) and must germinate immediately.	Negi CS, Joshi P, Bohra S. Rapid vulnerability assessment of yartsa gunbu (Ophiocordyceps sinensis [Berk.] G.H. Sung et al) in Pithoragarh District, Uttarakhand State, India. Mountain Research and Development. 2015;35:382-91.
Fungi	Pseudogymnoascus	Pseudogymnoascus pannorum	P. destructans contained enzymes and catabolic pathways that support fungal growth on a limited range of substrates of non plant origin and showed high sensitivity to stress. P. pannorum was remarkably adapted for the nutrient poor environments of the caves and mines (‘extremophile’) with oligotrophic metabolism, osmotolerance, xerotolerance, and xenobiotic tolerance.	Chaturvedi V, Defiglio H, Chaturvedi S. Phenotype profiling of white-nose syndrome pathogen Pseudogymnoascus destructans and closely-related Pseudogymnoascus pannorum reveals metabolic differences underlying fungal lifestyles. F1000research. 2018;7:665.	Pseudogymnoascus destructans	P. destructans contained enzymes and catabolic pathways that support fungal growth on a limited range of substrates of non plant origin and showed high sensitivity to stress. P. pannorum was remarkably adapted for the nutrient poor environments of the caves and mines (‘extremophile’) with oligotrophic metabolism, osmotolerance, xerotolerance, and xenobiotic tolerance.	Chaturvedi V, Defiglio H, Chaturvedi S. Phenotype profiling of white-nose syndrome pathogen Pseudogymnoascus destructans and closely-related Pseudogymnoascus pannorum reveals metabolic differences underlying fungal lifestyles. F1000research. 2018;7:665.

## Sheet: Table S4
Table S4 Genome information of the eukaryotes used in this study
Species	Assembly Level of Nuclear Genome	Assembly Name of Nuclear Genome	Genome Accession of Mitochondrion	Genome Accession of Plastid
Non-mammalian animal (Invertebrate)
Acanthaster planci	Scaffold	GCF_001949145.1	NC_007788.1	-		NOTE：
Acropora digitifera	Scaffold	GCF_000222465.1	NC_022830.1	-		* The mitochondrial genomes of bdelloid rotifers, Adineta ricciae, A. vaga, Rotaria macrura and R. magnacalcarata, are provided by Nowell RW, et al. (PLoS Biol. 2018; 16: e2004830. https://doi.org/10.1371/journal.pbio.2004830).
Acyrthosiphon pisum	Scaffold	GCF_000142985.2	NC_011594.1	-		** The nuclear genomes of Polypedilum nubifer and P. vanderplanki are both downloaded from the website http://bertone.nises-f.affrc.go.jp/midgebase/ .
Adineta ricciae	Scaffold	GCA_900240375.1	*	-		*** The mitochondrion genome of Polypedilum nubifer is assembled by Geneious Prime 2019.2.1.
Adineta vaga	Scaffold	AMS_PRJEB1171_v1	*	-		The nuclear genomes whose accession numbers named with GCF_, and GCA_ were obtained from NCBI (https://www.ncbi.nlm.nih.gov/).
Aedes aegypti	Chromosome	GCF_002204515.2	NC_035159.1	-		The nuclear genomes of C. elegans, C. savignyi, and D. melanogaster were obtainec from http://www.ensembl.org and all others were obtained from ensembl genomes (http://ensemblgenomes.org/).
Aedes albopictus	Contig	GCA_001876365.2	NC_006817.1	-		All mitochondrial and plastid genomes with accession numbers were obtained from NCBI (https://www.ncbi.nlm.nih.gov/).
Agrilus planipennis	Scaffold	GCF_000699045.2	NC_030758.1	-
Amphimedon queenslandica	Scaffold	GCF_000090795.1	NC_008944.1	-
Amyelois transitella	Scaffold	GCF_001186105.1	NC_028443.1	-
Ancylostoma duodenale	Scaffold	GCA_000816745.1	NC_003415.1	-
Angiostrongylus cantonensis	Scaffold	GCA_001884285.1	NC_013065.1	-
Angiostrongylus costaricensis	Scaffold	GCA_000951015.1	NC_013067.1	-
Anisakis simplex	Scaffold	GCA_000951095.1	NC_007934.1	-
Anopheles arabiensis	Scaffold	GCA_000349185.1	NC_028212.1	-
Anopheles atroparvus	Scaffold	GCA_000473505.1	NC_028213.1	-
Anopheles christyi	Scaffold	GCA_000349165.1	NC_028214.1	-
Anopheles coluzzii	Scaffold	GCA_000150765.1	NC_028215.1	-
Anopheles culicifacies	Scaffold	GCA_000473375.1	NC_028216.1	-
Anopheles darlingi	Contig	GCA_000211455.3	NC_014275.1	-
Anopheles dirus	Scaffold	GCA_000349145.1	NC_036263.1	-
Anopheles epiroticus	Scaffold	GCA_000349105.1	NC_028217.1	-
Anopheles funestus	Scaffold	GCA_000349085.1	NC_038158.1	-
Anopheles gambiae	Chromosome	AgamP4	NC_002084.1	-
Anopheles maculatus	Scaffold	GCA_002091835.1	NC_028218.1	-
Anopheles melas	Scaffold	GCA_000473525.2	NC_028219.1	-
Anopheles merus	Scaffold	GCA_000473845.2	NC_028220.1	-
Anopheles minimus	Scaffold	GCA_000349025.1	NC_028221.1	-
Anopheles punctulatus	Contig	GCA_000956255.1	NC_028222.1	-
Anopheles sinensis	Scaffold	GCA_000472065.2	NC_028016.1	-
Anopheles stephensi	Scaffold	GCA_000349045.1	NC_028223.1	-
Anoplophora glabripennis	Scaffold	GCF_000390285.2	NC_008221.1	-
Apis cerana	Scaffold	GCF_001442555.1	NC_014295.1	-
Apis dorsata	Scaffold	GCF_000469605.1	NC_037709.1	-
Apis florea	Scaffold	GCF_000184785.1	NC_021401.1	-
Apis mellifera	Chromosome	GCF_003254395.2	NC_001566.1	-
Aplysia californica	Scaffold	GCF_000002075.1	NC_005827.1	-
Apostichopus japonicus	Scaffold	GCA_002754855.1	NC_012616.1	-
Ascaris lumbricoides	Scaffold	GCA_000951055.1	NC_016198.1	-
Ascaris suum	Scaffold	GCA_000187025.3	NC_001327.1	-
Asymmetron lucayanum	Scaffold	GCA_001663935.1	NC_006464.1	-
Atta cephalotes	Scaffold	GCF_000143395.1	HQ415764.1	-
Bactrocera cucurbitae	Scaffold	GCF_000806345.1	NC_016056.1	-
Bactrocera dorsalis	Scaffold	GCF_000789215.1	NC_008748.1	-
Bactrocera latifrons	Scaffold	GCF_001853355.1	NC_029466.1	-
Bactrocera oleae	Scaffold	GCF_001188975.1	NC_005333.1	-
Bactrocera tryoni	Scaffold	GCA_000695345.1	NC_014611.1	-
Bemisia tabaci	Scaffold	GCF_001854935.1	NC_006279.1	-
Biomphalaria glabrata	Scaffold	GCF_000457365.1	NC_005439.1	-
Blattella germanica	Scaffold	GCA_003018175.1	NC_012901.1	-
Bombus terrestris	Chromosome	GCF_000214255.1	KT368150.1	-
Bombyx mori	Scaffold	GCF_000151625.1	NC_002355.1	-
Botryllus schlosseri	Scaffold	GCA_000444245.1	NC_021463.1	-
Branchiostoma belcheri	Scaffold	GCF_001625305.1	NC_004537.1	-
Branchiostoma floridae	Scaffold	GCA_000003815.1	NC_000834.1	-
Brugia malayi	Scaffold	Bmal-4.0	NC_004298.1	-
Bursaphelenchus xylophilus	Contig	GCA_000231135.1	NC_023208.1	-
Caenorhabditis briggsae	Chromosome	CB4	NC_009885.1	-
Caenorhabditis elegans	Complete Genome	WBcel235	NC_001328.1	-
Caenorhabditis nigoni	Scaffold	GCA_001643685.1	KP259621.2	-
Caenorhabditis tropicalis	Scaffold	GCA_000186765.1	NC_025756.1	-
Calliphora vicina	Scaffold	GCA_001017275.1	NC_019639.1	-
Cephus cinctus	Scaffold	GCF_000341935.1	NC_012688.1	-
Ceratitis capitata	Scaffold	GCF_000347755.3	NC_000857.1	-
Chilo suppressalis	Contig	GCA_000636095.1	NC_015612.1	-
Chironomus riparius	Scaffold	GCA_001014505.1	Assembled by NOVOPlasty	-
Cimex lectularius	Scaffold	GCF_000648675.2	NC_030043.1	-
Ciona intestinalis	Chromosome	GCF_000224145.3	NC_017929.1	-
Ciona savignyi	Scaffold	CSAV2.0	NC_004570.1	-
Clonorchis sinensis	Scaffold	GCA_000236345.1	NC_012147.2	-
Conus tribblei	Scaffold	GCA_001262575.1	NC_027957.1	-
Cotesia vestalis	Contig	GCA_001675545.1	NC_014272.1	-
Crassostrea gigas	Scaffold	GCF_000297895.1	NC_001276.1	-
Culex quinquefasciatus	Scaffold	CpipJ2	NC_014574.1	-
Danaus plexippus	Scaffold	Dpv3	NC_021452.1	-
Daphnia magna	Scaffold	daphmag2.4	NC_026914.1	-
Daphnia pulex	Scaffold	V1.0	NC_000844.1	-
Dermatophagoides farinae	Scaffold	GCA_002085665.1	NC_013184.1	-
Dermatophagoides pteronyssinus	Scaffold	GCA_001901225.2	NC_012218.1	-
Diaphorina citri	Scaffold	GCF_000475195.1	NC_030214.1	-
Dicrocoelium dendriticum	Scaffold	GCA_000950715.1	NC_025280.1	-
Dictyocaulus viviparus	Scaffold	GCA_000816705.1	NC_019810.1	-
Diphyllobothrium latum	Scaffold	GCA_000950535.1	NC_008945.1	-
Dirofilaria immitis	Contig	GCA_001077395.1	NC_005305.1	-
Diuraphis noxia	Scaffold	GCF_001186385.1	NC_022727.1	-
Dracunculus medinensis	Scaffold	GCA_000946415.1	NC_016019.1	-
Drosophila albomicans	Scaffold	GCA_001014995.1	NC_027937.1	-
Drosophila erecta	Scaffold	GCA_000005135.1	BK006335.1	-
Drosophila grimshawi	Scaffold	dgri_caf1	BK006341.1	-
Drosophila melanogaster	Chromosome	BDGP6	NC_024511.2	-
Drosophila mojavensis	Scaffold	dmoj_caf1	BK006339.1	-
Drosophila pseudoobscura	Chromosome	Dpse_3.0	NC_018348.1	-
Drosophila sechellia	Scaffold	dsec_caf1	NC_005780.1	-
Drosophila simulans	Chromosome	ASM75419v3	NC_005781.1	-
Drosophila suzukii	Scaffold	GCF_000472105.1	KU588141.1	-
Drosophila virilis	Scaffold	dvir_caf1	BK006340.1	-
Drosophila willistoni	Scaffold	GCF_000005925.1	BK006338.1	-
Drosophila yakuba	Chromosome	dyak_caf1	NC_001322.1	-
Dugesia japonica	Scaffold	GCA_001938525.1	NC_016439.1	-
Echinococcus canadensis	Scaffold	GCA_900004735.1	NC_011121.1	-
Echinococcus granulosus	Scaffold	GCA_000524195.1	NC_008075.1	-
Echinococcus multilocularis	Scaffold	GCA_000469725.3	NC_000928.2	-
Enterobius vermicularis	Scaffold	GCA_000951215.1	NC_011300.1	-
Fasciola hepatica	Scaffold	GCA_900302435.1	NC_002546.1	-
Frankliniella occidentalis	Scaffold	GCF_000697945.2	NC_018370.1	-
Globodera ellingtonae	Scaffold	GCA_001723225.1	KU726971.1, KU726972.1	-
Gongylonema pulchrum	Scaffold	GCA_000951235.1	NC_026687.1	-
Gyrodactylus salaris	Scaffold	GCA_000715275.1	NC_008815.1	-
Haemonchus contortus	Scaffold	GCA_000469685.1	NC_010383.2	-
Haemonchus placei	Scaffold	GCA_000951295.1	NC_029736.1	-
Halyomorpha halys	Scaffold	GCF_000696795.2	NC_013272.1	-
Heliconius cydno	Scaffold	GCA_900068235.1	NC_024864.1	-
Heliconius hecale	Scaffold	GCA_900068425.1	NC_024744.1	-
Heliconius ismenius	Scaffold	GCA_001485965.1	NC_026463.1	-
Heliconius melpomene	Scaffold	Hmel1	KP100653.1	-
Heterorhabditis bacteriophora	Scaffold	GCA_000223415.1	NC_008534.1	-
Homalodisca vitripennis	Scaffold	GCA_000696855.2	NC_006899.1	-
Hydatigera taeniaeformis	Scaffold	GCA_000951575.1	NC_014768.1	-
Hydra vulgaris	Scaffold	GCF_000004095.1	NC_011220.1, NC_011221.1	-
Hymenolepis diminuta	Scaffold	GCA_000951255.1	NC_002767.1	-
Hymenolepis nana	Scaffold	GCA_000951275.1	NC_029245.1	-
Hypsibius dujardini	Scaffold	GCA_002082055.1	NC_014848.1	-
Ixodes ricinus	Scaffold	GCA_000973045.2	NC_018369.2	-
Kudoa iwatai	Scaffold	GCA_001407235.1	LT671462.1, LT671463.1	-
Lepeophtheirus salmonis	Contig	GCA_001005205.1	NC_007215.1	-
Lerema accius	Scaffold	GCA_001278395.1	NC_029826.1	-
Limulus polyphemus	Scaffold	GCF_000517525.1	NC_003057.1	-
Linepithema humile	Scaffold	GCF_000217595.1	NC_028534.1	-
Liriomyza trifolii	Scaffold	GCA_001014935.1	NC_014283.1	-
Loa loa	Scaffold	Loa_loa_V3	NC_016199.1	-
Locusta migratoria	Contig	GCA_000516895.1	NC_001712.1	-
Lucilia cuprina	Scaffold	GCF_000699065.1	NC_019573.1	-
Lucilia sericata	Scaffold	GCA_001014835.1	NC_009733.1	-
Manduca sexta	Scaffold	GCA_000262585.1	NC_010266.1	-
Mayetiola destructor	Scaffold	Mdes_1.0	NC_013066.1	-
Megaselia scalaris	Scaffold	Msca1	NC_023794.1	-
Melitaea cinxia	Scaffold	MelCinx1.0	NC_018029.1	-
Meloidogyne arenaria	Scaffold	GCA_900003985.1	NC_026554.1	-
Meloidogyne incognita	Scaffold	GCA_900182535.1	NC_024097.1	-
Meloidogyne javanica	Scaffold	GCA_900003945.1	NC_026556.1	-
Mengenilla moldrzyki	Contig	GCA_000281935.1	NC_018545.1	-
Mesobuthus martensii	Contig	GCA_000484575.1	NC_009738.1	-
Metaseiulus occidentalis	Scaffold	GCF_000255335.1	NC_009093.1	-
Mnemiopsis leidyi	Scaffold	MneLei_Aug2011	NC_016117.1	-
Montastraea faveolata	Scaffold	GCA_002042975.1	NC_007226.1	-
Musca domestica	Scaffold	GCF_000371365.1	NC_024855.1	-
Mytilus galloprovincialis	Scaffold	GCA_001676915.1	NC_006886.2	-
Myzus persicae	Scaffold	GCF_001856785.1	NC_029727.1	-
Necator americanus	Scaffold	GCA_000507365.1	NC_003416.2	-
Nilaparvata lugens	Scaffold	GCF_000757685.1	NC_021748.1	-
Nippostrongylus brasiliensis	Scaffold	GCA_000951335.1	NC_033886.1	-
Octopus bimaculoides	Scaffold	GCF_001194135.1	NC_029723.1	-
Oesophagostomum dentatum	Scaffold	GCA_000797555.1	NC_013817.1	-
Onchocerca flexuosa	Scaffold	GCA_002249935.1	NC_016172.1	-
Onchocerca ochengi	Scaffold	GCA_000950515.2	NC_031891.1	-
Onchocerca volvulus	Scaffold	ASM49940v2	NC_001861.1	-
Operophtera brumata	Scaffold	GCA_001266575.1	NC_027723.1	-
Orchesella cincta	Scaffold	GCA_001718145.1	NC_032283.1	-
Pachypsylla venusta	Scaffold	GCA_000695645.2	NC_006157.1	-
Panagrellus redivivus	Scaffold	GCA_000341325.1	KM192364.1	-
Papilio glaucus	Scaffold	GCA_000931545.1	NC_027252.1	-
Papilio machaon	Scaffold	GCF_001298355.1	NC_018047.1	-
Papilio polytes	Scaffold	GCF_000836215.1	NC_024742.1	-
Papilio xuthus	Scaffold	GCF_000836235.1	NC_029244.1	-
Parastichopus parvimensis	Scaffold	GCA_000934455.1	NC_029699.1	-
Phlebotomus papatasi	Scaffold	GCA_000262795.1	NC_028042.1	-
Phormia regina	Scaffold	GCA_001735545.1	NC_026668.1	-
Pieris rapae	Scaffold	GCF_001856805.1	NC_015895.1	-
Pleurobrachia bachei	Scaffold	GCA_000695325.1	JN392469.1	-
Plutella xylostella	Scaffold	GCF_000330985.1	NC_025322.1	-
Polypedilum nubifer	Scaffold	**	***
Polypedilum vanderplanki	Scaffold	**	NC_028015.1
Priapulus caudatus	Scaffold	GCF_000485595.1	NC_008557.1	-
Pristionchus pacificus	Contig	GCA_000180635.3	NC_015245.1	-
Ramazzottius varieornatus	Scaffold	GCA_001949185.1	NC_031407.1	-
Rhipicephalus microplus	Scaffold	GCA_002176555.1	KP143546.1	-
Romanomermis culicivorax	Scaffold	GCA_001039655.1	NC_008640.1	-
Rotaria macrura	Scaffold	GCA_900239685.1	*	-
Rotaria magnacalcarata	Scaffold	GCA_900239745.1	*	-
Rotylenchulus reniformis	Scaffold	GCA_001026735.1	CM003310.1	-
Sarcoptes scabiei	Scaffold	SscaA1	NC_031334.1	-
Steinernema carpocapsae	Chromosome	GCA_000757645.3	NC_005941.1	-
Steinernema glaseri	Scaffold	GCA_000757755.1	AP017466.1	-
Strongylocentrotus purpuratus	Scaffold	GCF_000002235.4	NC_001453.1	-
Taenia asiatica	Scaffold	GCA_001693035.2	NC_004826.2	-
Taenia multiceps	Contig	GCA_001923025.2	NC_012894.1	-
Taenia saginata	Scaffold	GCA_001693075.2	NC_009938.1	-
Taenia solium	Scaffold	GCA_001870725.1	NC_004022.1	-
Tetranychus urticae	Scaffold	GCF_000239435.1	NC_010526.1	-
Thelazia callipaeda	Scaffold	GCA_000981425.1	NC_018363.1	-
Toxocara canis	Scaffold	GCA_001680135.1	NC_010690.1	-
Trichinella britovi	Scaffold	GCA_001447585.1	NC_025750.1	-
Trichinella murrelli	Scaffold	GCA_001447425.1	NC_025751.1	-
Trichinella nativa	Scaffold	GCA_002148645.1	NC_025752.1	-
Trichinella nelsoni	Scaffold	GCA_001447455.1	NC_025753.1	-
Trichinella papuae	Scaffold	GCA_001447755.1	NC_025754.1	-
Trichinella pseudospiralis	Scaffold	GCA_001447645.1	NC_025749.1	-
Trichinella sp. T9	Scaffold	GCA_001447505.1	KM357420.1	-
Trichinella spiralis	Scaffold	Tspiralis1	NC_002681.1	-
Trichinella zimbabwensis	Scaffold	GCA_001447665.1	NC_025755.1	-
Trichobilharzia regenti	Scaffold	GCA_000950905.1	NC_009680.1	-
Trichoplax adhaerens	Scaffold	ASM15027v1	NC_008151.3	-
Trichuris suis	Scaffold	GCA_000797535.1	NC_017747.1	-
Trichuris trichiura	Scaffold	GCA_000613005.1	NC_017750.1	-
Triops cancriformis	Contig	GCA_000981345.1	NC_004465.1	-
Varroa destructor	Scaffold	GCF_002443255.1	NC_004454.2	-
Vollenhovia emeryi	Scaffold	GCF_000949405.1	NC_030176.1	-
Wasmannia auropunctata	Scaffold	GCF_000956235.1	NC_030541.1	-
Wuchereria bancrofti	Scaffold	GCA_001555675.1	NC_016186.1	-
Zootermopsis nevadensis	Scaffold	GCF_000696155.1	NC_024658.1	-
Plant
Actinidia chinensis	Chromosome	GCA_003024255.1	Assembled by NOVOPlasty	NC_026690.1
Aegilops tauschii	Chromosome	GCF_001957025.1	-	NC_022133.1
Amaranthus hypochondriacus	Scaffold	GCA_000753965.1	Assembled by NOVOPlasty	NC_030770.1
Amborella trichopoda	Scaffold	GCF_000471905.2	KF754803.1, KF754802.1, KF754801.1, KF754800.1, KF754799.1	NC_005086.1
Ananas comosus	Chromosome	GCF_001540865.1	-	NC_026220.1
Arabidopsis lyrata subsp. lyrata	Scaffold	GCF_000004255.2	JGI Phytozome	NC_034379.1
Arabidopsis thaliana	Chromosome	TAIR10	NC_037304.1	NC_000932.1
Arabis alpina	Chromosome	GCA_900128785.1	NC_037070.1	NC_023367.1
Asclepias syriaca	Scaffold	GCA_002018285.1	NC_022796.1	NC_022432.1
Azadirachta indica	Contig	GCA_000439995.3	-	NC_023792.1
Beta vulgaris subsp. vulgaris	Chromosome	GCF_000511025.2	NC_002511.2	KJ081864.1
Betula nana	Scaffold	GCA_000327005.1	-	NC_033978.1
Brachypodium distachyon	Chromosome	GCF_000005505.3	-	NC_011032.1
Brassica juncea	Chromosome	GCA_001687265.1	NC_016123.1	NC_028272.1
Brassica napus	Chromosome	GCF_000686985.2	NC_008285.1	NC_016734.1
Brassica nigra	Chromosome	GCA_001682895.1	NC_029182.1	NC_030450.1
Brassica oleracea	Chromosome	GCF_000695525.1	NC_016118.1	KR233156.1
Brassica rapa	Chromosome	GCF_000309985.1	NC_016125.1	NC_015139.1
Cajanus cajan	Chromosome	GCF_000340665.1	-	NC_031429.1
Camelina sativa	Chromosome	GCF_000633955.1	Assembled by NOVOPlasty	NC_029337.1
Cannabis sativa	Scaffold	GCA_001509995.1	NC_029855.1	NC_027223.1
Capsella bursa-pastoris	Scaffold	GCA_001974645.1	Assembled by NOVOPlasty	NC_009270.1
Capsella rubella	Scaffold	GCF_000375325.1	Assembled by NOVOPlasty	NC_027693.1
Capsicum annuum	Chromosome	GCF_000710875.1	NC_024624.1	NC_018552.1
Carica papaya	Scaffold	GCF_000150535.2	NC_012116.1	NC_010323.1
Carthamus tinctorius	Scaffold	GCA_001633085.1	-	NC_030783.1
Castanea mollissima	Scaffold	GCA_000763605.1	-	NC_014674.1
Catharanthus roseus	Scaffold	GCA_000949345.1	Assembled by NOVOPlasty	NC_021423.1
Chenopodium quinoa	Scaffold	GCF_001683475.1	-	NC_034949.1
Cicer arietinum	Chromosome	GCF_000331145.1	-	NC_011163.1
Citrullus lanatus	Contig	GCA_000238415.1	NC_014043.1	NC_032008.1
Citrus sinensis	Chromosome	GCF_000317415.1	NC_037463.1	NC_008334.1
Corchorus capsularis	Scaffold	CCACVL1_1.0	NC_031359.1	MK251464.1
Cucumis melo	Scaffold	GCF_000313045.1	-	NC_015983.1
Cucumis sativus	Chromosome	GCF_000004075.2	NC_016005.1, NC_016004.1, NC_016006.1	NC_007144.1
Daucus carota subsp. sativus	Chromosome	GCF_001625215.1	NC_017855.1	NC_008325.1
Dorcoceras hygrometricum	Scaffold	GCA_001598015.1	NC_016741.1	NC_016468.1
Elaeis guineensis	Chromosome	GCF_000442705.1	-	NC_017602.1
Eragrostis tef	Scaffold	GCA_000970635.1	-	NC_029413.1
Erythranthe guttata	Scaffold	GCF_000504015.1	NC_018041.1	-
Eucalyptus camaldulensis	Contig	GCA_000260855.1	-	NC_022398.1
Eucalyptus grandis	Scaffold	GCF_000612305.1	NC_040010.1	NC_014570.1
Fagopyrum esculentum	Scaffold	GCA_001661195.1	-	NC_010776.1
Fragaria iinumae	Scaffold	GCA_000511975.1	-	NC_024258.1
Fragaria vesca	Chromosome	GCF_000184155.1	-	NC_015206.1
Glycine max	Chromosome	GCF_000004515.5	NC_020455.1	NC_007942.1
Glycine soja	Chromosome	GCA_002907465.1	-	NC_022868.1
Gossypium arboreum	Chromosome	GCF_000612285.1	NC_035073.1	NC_016712.1
Gossypium barbadense	Scaffold	GCA_002928715.1	NC_028254.1	NC_008641.1
Gossypium hirsutum	Chromosome	GCF_000987745.1	NC_027406.1	NC_007944.1
Gossypium raimondii	Chromosome	GCF_000327365.1	NC_029998.1	NC_016668.1
Hevea brasiliensis	Scaffold	GCF_001654055.1	AP014526.1	NC_015308.1
Hibiscus syriacus	Scaffold	GCA_001696755.1	-	NC_026909.1
Hordeum vulgare	Scaffold	IBSC_v2	KU865690.1	NC_008590.1
Humulus lupulus	Scaffold	GCA_000831365.1	Assembled by NOVOPlasty	NC_028032.1
Ipomoea nil	Scaffold	GCF_001879475.1	NC_031158.1	NC_031159.1
Jatropha curcas	Scaffold	GCF_000696525.1	-	NC_012224.1
Juglans regia	Scaffold	GCF_001411555.1	-	NC_028617.1
Lactuca sativa	Scaffold	GCF_002870075.1	-	NC_007578.1
Lolium perenne	Scaffold	GCA_001735685.1	JX999996.1	NC_009950.1
Lotus japonicus	Contig	GCA_000181115.2	NC_016743.2	NC_002694.1
Malus domestica	Chromosome	GCF_000148765.1	NC_018554.1	-
Manihot esculenta	Scaffold	GCF_001659605.1	-	NC_010433.1
Marchantia polymorpha	Scaffold	GCA_003032435.1	NC_001660.1	NC_001319.1
Medicago truncatula	Chromosome	GCF_000219495.3	NC_029641.1	NC_003119.8
Mentha longifolia	Scaffold	GCA_001642375.1	-	NC_032054.1
Morus notabilis	Scaffold	GCF_000414095.1	-	NC_027110.1
Nelumbo nucifera	Scaffold	GCF_000365185.1	NC_030753.1	NC_025339.1
Nicotiana otophora	Scaffold	GCA_000715115.1	-	NC_032724.1
Nicotiana sylvestris	Scaffold	GCF_000393655.1	NC_029805.1	NC_007500.1
Nicotiana tabacum	Scaffold	GCF_000715135.1	NC_006581.1	NC_001879.2
Nicotiana tomentosiformis	Scaffold	GCF_000390325.1	-	NC_007602.1
Oryza barthii	Chromosome	O.barthii_v1	-	NC_027460.1
Oryza brachyantha	Chromosome	GCF_000231095.1	-	NC_030596.1
Oryza glaberrima	Scaffold	Oryza_glaberrima_V1	-	NC_024175.1
Oryza glumipatula	Chromosome	Oryza_glumaepatula_v1.5	-	NC_027461.1
Oryza longistaminata	Chromosome	O_longistaminata_v1.0	-	KF359907.1
Oryza meridionalis	Chromosome	Oryza_meridionalis_v1.3	-	NC_016927.1
Oryza nivara	Chromosome	Oryza_nivara_v1.0	-	NC_005973.1
Oryza punctata	Chromosome	Oryza_punctata_v1.2	-	NC_027676.1
Oryza rufipogon	Scaffold	OR_W1943	NC_013816.1	NC_017835.1
Oryza sativa Japonica Group	Chromosome	GCF_001433935.1	NC_011033.1	NC_001320.1
Phalaenopsis equestris	Scaffold	GCF_001263595.1	Assembled by NOVOPlasty	NC_017609.1
Phaseolus vulgaris	Chromosome	PhaVulg1_0	-	NC_009259.1
Phoenix dactylifera	Scaffold	GCF_000413155.1	NC_016740.1	NC_013991.2
Physcomitrella patens	Chromosome	GCF_000002425.4	NC_007945.1	NC_037465.1
Picea glauca	Scaffold	GCA_000411955.5	-	KT634228.1
Pinus lambertiana	Scaffold	GCA_001447015.2	-	NC_011156.4
Pinus taeda	Scaffold	GCA_000404065.3	-	NC_021440.1
Populus euphratica	Scaffold	GCF_000495115.1	-	NC_024747.1
Populus trichocarpa	Chromosome	GCF_000002775.4	KM091932.1	NC_009143.1
Primula veris	Scaffold	GCA_000788445.1	-	NC_031428.1
Prunus mume	Chromosome	GCF_000346735.1	-	NC_023798.1
Prunus persica	Chromosome	GCF_000346465.2	-	NC_014697.1
Raphanus sativus	Scaffold	GCF_000801105.1	NC_018551.1	NC_024469.1
Rhazya stricta	Scaffold	GCA_001752375.1	NC_024293.1	NC_024292.1
Ricinus communis	Scaffold	GCF_000151685.1	NC_015141.1	NC_016736.1
Saccharum hybrid cultivar	Contig	GCA_002018215.1	-	NC_029221.1
Schrenkiella parvula	Chromosome	GCA_000218505.1	KT988071.2	NC_028726.1
Secale cereale	Scaffold	GCA_900002355.1	-	NC_021761.1
Selaginella moellendorffii	Scaffold	GCF_000143415.4	JF338143.1, JF338144.1, JF338145.1, JF338146.1, JF338147.1	NC_013086.1
Selaginella tamariscina	Scaffold	GCA_003024785.1	-	NC_041646.1
Sesamum indicum	Scaffold	GCF_000512975.1	-	NC_016433.2
Setaria italica	Chromosome	GCF_000263155.2	-	NC_022850.1
Silene latifolia	Scaffold	GCA_003260165.1	NC_014487.1	NC_016730.1
Silybum marianum	Contig	GCA_001541825.1	-	NC_028027.1
Solanum commersonii	Scaffold	GCA_001239805.1	MF989960.1, MF989961.1	NC_028069.2
Solanum habrochaites	Contig	GCA_000577655.1	-	NC_026879.1
Solanum lycopersicum	Chromosome	GCF_000188115.4	NC_035963.1	NC_007898.3
Solanum melongena	Scaffold	GCA_000787875.1	-	NC_030207.1
Solanum pennellii	Chromosome	GCF_001406875.1	NC_035964.1	NC_035742.1
Solanum pimpinellifolium	Contig	GCA_000230315.1	-	NC_026882.1
Solanum tuberosum	Scaffold	GCF_000226075.1	-	NC_008096.2
Sorghum bicolor	Chromosome	GCF_000003195.3	NC_008360.1	NC_008602.1
Spinacia oleracea	Scaffold	GCF_002007265.1	NC_035618.1	NC_002202.1
Spirodela polyrhiza	Chromosome	GCA_001981405.1	NC_017840.1	NC_015891.1
Theobroma cacao	Chromosome	GCF_000208745.1	-	NC_014676.2
Trifolium pratense	Chromosome	Trpr	-	KJ788290.1
Trifolium subterraneum	Scaffold	GCA_001742945.1	-	NC_011828.1
Triticum aestivum	Scaffold	IWGSC	NC_036024.1	NC_002762.1
Triticum urartu	Chromosome	ASM34745v1	-	NC_021762.1
Vaccinium macrocarpon	Scaffold	GCA_000775335.2	NC_023338.1	NC_019616.1
Vigna angularis	Chromosome	GCF_001190045.1	NC_021092.1	NC_021091.1
Vigna radiata	Chromosome	GCF_000741045.1	NC_015121.1	NC_013843.1
Vigna unguiculata	Scaffold	GCA_001687525.1	-	NC_018051.1
Vitis aestivalis	Contig	GCA_001562795.1	-	NC_029454.1
Vitis vinifera	Chromosome	GCF_000003745.3	NC_012119.1	NC_007957.1
Zea mays	Chromosome	GCF_000005005.2	NC_007982.1	NC_001666.2
Zizania latifolia	Scaffold	GCA_000418225.1	-	NC_029401.1
Ziziphus jujuba	Chromosome	GCF_000826755.1	NC_029809.1	NC_030299.1
Zoysia matrella	Scaffold	GCA_001602295.1	-	AP014937.1
Fungi
Absidia glauca	Scaffold	AG_v1	NC_036158.1	-
Acremonium chrysogenum	Scaffold	ASM76926v1	NC_023268.1	-
Agaricus bisporus	Scaffold	Agabi_varbur_1	JX271275.1	-
Allomyces macrogynus	Scaffold	A_macrogynus_V3	NC_001715.1	-
Aspergillus cristatus	Contig	GCA_001693355.1	CM004508.1	-
Aspergillus flavus	Scaffold	JCVI-afl1-v2.0	NC_026920.1	-
Aspergillus fumigatus	Chromosome	ASM265v1	JQ346808.1	-
Aspergillus kawachii	Scaffold	GCA_000239835.2	AP012272.1	-
Aspergillus nidulans	Chromosome	ASM1142v1	NC_017896.1	-
Aspergillus niger	Scaffold	ASM285v2	NC_007445.1	-
Aspergillus oryzae	Chromosome	ASM18445v3	NC_008282.1	-
Aspergillus tubingensis	Scaffold	Asptu1	NC_007597.1	-
Aspergillus ustus	Scaffold	Austus1.0	NC_025570.1	-
Aspergillus wentii	Scaffold	Aspwe1	Assembled by NOVOPlasty	-
Aureobasidium pullulans	Scaffold	GCA_003336255.1	Assembled by NOVOPlasty	-
Beauveria bassiana	Scaffold	ASM168263v1	NC_010652.2	-
Botrytis cinerea	Complete Genome	ASM83294v1	KC832409.1	-
Brettanomyces bruxellensis	Scaffold	AWRI1499_v1.0	NC_013147.1	-
Brettanomyces custersianus	Scaffold	GCA_001746385.1	NC_013145.2	-
Cairneyella variabilis	Contig	GCA_001625345.1	NC_029759.1	-
Candida albicans	Chromosome	GCA_000182965.3	NC_002653.1	-
Candida castellii	Contig	GCA_001046935.1	NC_012620.1	-
Candida glabrata	Chromosome	GCA_000002545.2	NC_004691.1	-
Candida intermedia	Chromosome	PYCC_4715_assembly	LT635771.1	-
Candida maltosa	Contig	GCA_000344705.1	NC_013830.1	-
Candida orthopsilosis	Chromosome	ASM31587v1	NC_006972.1	-
Candida parapsilosis	Scaffold	GCA_000982555.2	NC_005253.2	-
Candida sojae	Contig	GCA_001442715.1	NC_013839.1	-
Candida tropicalis	Scaffold	GCA_002864075.1	NC_022160.1	-
Candida versatilis	Scaffold	GCA_001659765.1	Assembled by NOVOPlasty	-
Chaetomium thermophilum	Scaffold	CTHT_3.0	JN007486.1	-
Chrysoporthe austroafricana	Contig	GCA_001051155.1	NC_030522.1	-
Chrysoporthe cubensis	Scaffold	GCA_001282315.1	NC_030524.1	-
Chrysoporthe deuterocubensis	Scaffold	GCA_001513825.1	NC_030523.1	-
Cladophialophora bantiana	Scaffold	Clad_bant_CBS_173_52_V1	NC_030600.1	-
Cladophialophora carrionii	Scaffold	ASM170077v1	CM004524.1	-
Clavispora lusitaniae	Scaffold	ASM167369v2	NC_022161.1	-
Coccidioides immitis	Scaffold	ASM14989v1	Assembled by NOVOPlasty	-
Colletotrichum acutatum	Scaffold	GCA_001662755.1	NC_027280.1	-
Colletotrichum fioriniae	Scaffold	GCA_002930455.1	NC_030052.1	-
Colletotrichum gloeosporioides	Scaffold	GCA_000319635.1	KX885104.1	-
Colletotrichum graminicola	Scaffold	C_graminicola_M1_001_V1	NW_007361658.1	-
Colletotrichum lindemuthianum	Scaffold	GCA_001693025.2	NC_023540.1	-
Cordyceps brongniartii	Scaffold	BBO_1.0	NC_011194.1	-
Cordyceps militaris	Scaffold	CmilitarisCM01_v01	KP719096.1	-
Cryptococcus neoformans	Chromosome	ASM9104v1	NC_018792.1	-
Cyberlindnera jadinii	Scaffold	cj1	NC_022163.1	-
Debaryomyces hansenii	Chromosome	ASM644v2	NC_010166.1	-
Diaporthe longicolla	Scaffold	GCA_000800745.1	NC_027509.1	-
Epichloe festucae	Scaffold	GCA_002318955.1	NC_032064.1	-
Epichloe typhina	Contig	GCA_000308955.1	NC_032063.1	-
Eremothecium gossypii	Complete Genome	ASM96883v1	NC_005789.1	-
Eremothecium sinecaudum	Chromosome	GCA_001548555.1	CP014249.1	-
Exophiala dermatitidis	Scaffold	Exop_derm_V1	NW_008751656.1	-
Flammulina velutipes	Chromosome	GCA_000633125.1	JF799107.1	-
Fusarium avenaceum	Scaffold	GCA_000769295.1	JQGE01000002.1	-
Fusarium circinatum	Chromosome	GCA_000497325.2	NC_022681.1	-
Fusarium graminearum	Chromosome	RR1	NC_009493.1	-
Fusarium mangiferae	Scaffold	Genome_assembly_version_1	NC_029194.1	-
Fusarium oxysporum	Chromosome	FO2	CM008299.1	-
Fusarium solani	Scaffold	v2.0	NC_016680.1	-
Fusarium verticillioides	Chromosome	ASM14955v1	NC_016687.1	-
Galactomyces candidus	Contig	GCA_000743665.2	NC_025768.1	-
Ganoderma lucidum	Scaffold	GCA_000271565.1	NC_021750.1	-
Glarea lozoyensis	Scaffold	GLAREA	NC_031375.1	-
Hanseniaspora uvarum	Scaffold	ASM174705v1	NC_007780.1	-
Heterobasidion irregulare	Scaffold	GCA_000320585.2	NC_024555.1	-
Hirsutella minnesotensis	Scaffold	ASM95604v1	NC_027660.1	-
Ilyonectria destructans	Scaffold	GCA_001913115.1	NC_030340.1	-
Kluyveromyces lactis	Complete Genome	ASM251v1	NC_006077.1	-
Kluyveromyces marxianus	Complete Genome	Kmar_1.0	NC_036023.1	-
Komagataella phaffii	Chromosome	PicPas_Mar2011	NC_015384.1	-
Lachancea kluyveri	Chromosome	GCA_000149225.1	NC_018056.1	-
Lachancea thermotolerans	Chromosome	GCA_000142805.1	NC_006626.1	-
Lentinula edodes	Scaffold	Lened_assembly01	NC_018365.1	-
Madurella mycetomatis	Scaffold	ASM127576v2	NC_018359.1	-
Malassezia sympodialis	Complete Genome	GCA_900149145.1	LT671829.1	-
Marssonina brunnea	Scaffold	GCA_000298775.1	NC_015991.1	-
Metarhizium anisopliae	Scaffold	ASM42696v1	NC_008068.1	-
Meyerozyma guilliermondii	Scaffold	GCA_900174495.1	NC_022154.1	-
Microbotryum lychnidis-dioicae	Scaffold	GCA_900011195.1	NC_020353.1	-
Microsporum canis	Scaffold	GCA_000151145.1	NC_012832.1	-
Millerozyma farinosa	Chromosome	GCA_000315895.1	NC_013255.1	-
Moniliophthora perniciosa	Scaffold	GCA_000183025.1	NC_005927.1	-
Moniliophthora roreri	Scaffold	GCA_001466705.1	NC_015400.1	-
Mortierella verticillata	Scaffold	Mort_vert_NRRL_6337_V1	NC_006838.1	-
Mucor circinelloides	Contig	GCA_001638945.1	KR809877.1	-
Nakaseomyces bacillisporus	Contig	GCA_001046975.1	NC_012621.1	-
Nakaseomyces delphensis	Contig	GCA_001039675.1	NC_012619.1	-
Naumovozyma castellii	Scaffold	ASM23734v1	NC_003920.1	-
Neurospora crassa	Chromosome	NC12	NC_026614.1	-
Ophiocordyceps sinensis	Scaffold	GCA_002077885.1	NC_034659.1	-
Ophiostoma novo-ulmi	Scaffold	GCA_000317715.1	CM001753.1	-
Paecilomyces hepiali	Scaffold	GCA_001455915.2	KJ764671.1	-
Paracoccidioides brasiliensis	Scaffold	GCA_000150735.2	NC_007935.1	-
Parasitella parasitica	Scaffold	GCA_000938895.1	NC_024944.1	-
Parastagonospora nodorum	Scaffold	GCA_000146915.2	NC_009746.1	-
Penicillium chrysogenum	Scaffold	ASM71027v1	CM002802.1	-
Penicillium citrinum	Scaffold	GCA_001950535.1	Assembled by NOVOPlasty	-
Penicillium digitatum	Scaffold	PdigPd1_v1	CM001644.1	-
Penicillium freii	Scaffold	ASM151392v1	Assembled by NOVOPlasty	-
Penicillium nordicum	Contig	GCA_000733025.2	KR952336.1	-
Penicillium roqueforti	Contig	GCA_000737485.2	KR952335.1	-
Penicillium solitum	Scaffold	ASM207223v1	NC_016187.1	-
Pestalotiopsis fici	Scaffold	PFICI	NC_031828.1	-
Phialocephala subalpina	Scaffold	PAC_version_1	NC_015789.1	-
Phycomyces blakesleeanus	Scaffold	GCA_001638985.2	NC_027730.1	-
Pleurotus eryngii	Scaffold	GCA_001717165.1	NC_033533.1	-
Pleurotus ostreatus	Scaffold	GCA_003313235.1	NC_009905.1	-
Pneumocystis carinii	Contig	GCA_001477545.1	NC_013660.2	-
Pneumocystis jirovecii	Contig	GCA_002571455.1	NC_020331.1	-
Pneumocystis murina	Contig	GCA_000349005.2	NC_020332.1	-
Pochonia chlamydosporia	Chromosome	ASM165323v2	NC_022835.1	-
Podospora anserina	Scaffold	ASM22654v1	NC_001329.3	-
Pseudogymnoascus destructans	Scaffold	Geom_destructans_V1	CM001060.1	-
Pseudogymnoascus pannorum	Scaffold	GCA_001630605.1	NC_027422.1	-
Pyronema omphalodes	Scaffold	GCA_000981605.1	NC_029745.1	-
Rhizoctonia solani	Scaffold	GCA_000524645.1	NC_021436.1	-
Rhizophagus irregularis	Scaffold	ASM43914v3	NC_014489.1	-
Rhizopus oryzae	Scaffold	GCA_000697725.1	NC_006836.1	-
Rhynchosporium agropyri	Scaffold	version_1	NC_023125.1	-
Rhynchosporium commune	Scaffold	version_1	NC_023126.1	-
Rhynchosporium secalis	Scaffold	version_1	NC_023128.1	-
Rozella allomycis	Scaffold	Rozella_k41_t100	NC_021611.1	-
Saccharomyces arboricola	Chromosome	GCA_000292725.1	CM001579.1	-
Saccharomyces bayanus	Scaffold	GCA_000167035.1	NC_031513.1	-
Saccharomyces cerevisiae	Complete Genome	R64-1-1	NC_001224.1	-
Saccharomyces eubayanus	Chromosome	SEUB3.0	NW_017264706.1	-
Saccharomyces kudriavzevii	Scaffold	GCA_000167075.2	NC_031184.1	-
Saccharomyces mikatae	Scaffold	GCA_000167055.1	NC_031185.1	-
Saccharomyces paradoxus	Chromosome	GCA_002079145.1	CP020309.1	-
Saccharomyces pastorianus	Scaffold	GCA_001515445.2	AP014931.1	-
Saccharomyces uvarum	Scaffold	GCA_002242645.1	NC_031512.1	-
Schizophyllum commune	Scaffold	GCA_003313685.1	NC_003049.1	-
Schizosaccharomyces japonicus	Scaffold	GCA_000149845.2	NC_004332.1	-
Schizosaccharomyces octosporus	Scaffold	GCA_000150505.2	NC_004312.1	-
Schizosaccharomyces pombe	Chromosome	ASM294v2	NC_001326.1	-
Sclerotinia borealis	Scaffold	SBOR_1	NC_025200.1	-
Sclerotinia sclerotiorum	Chromosome	ASM14694v1	NC_035155.1	-
Serendipita indica	Scaffold	GCA_000313545.1	FQ859090.1	-
Sporisorium scitamineum	Complete Genome	GCA_001010845.1	CP010939.1	-
Sporothrix pallida	Contig	GCA_000710705.2	CM003773.1	-
Sporothrix schenckii	Scaffold	S_schenckii_v1	NC_015923.1	-
Sugiyamaella lignohabitans	Complete Genome	ASM164002v2	CP014499.1	-
Talaromyces marneffei	Scaffold	JCVI-PMFA1-2.0	NC_005256.1	-
Tilletia indica	Scaffold	ASM164501v1	NC_009880.1	-
Tilletia walkeri	Scaffold	ASM164505v1	NC_010651.1	-
Tolypocladium ophioglossoides	Scaffold	Tophv1.0	NC_031384.1	-
Torulaspora delbrueckii	Complete Genome	GCA_003013175.1	CP027655.1	-
Trichoderma asperellum	Contig	GCA_000733085.2	KR952346.1	-
Trichoderma gamsii	Scaffold	TGAM01v2	NC_030218.1	-
Trichoderma reesei	Scaffold	GCA_000167675.2	NC_003388.1	-
Tricholoma matsutake	Scaffold	GCA_003314635.1	NC_028135.1	-
Trichophyton rubrum	Scaffold	CMCC_F_T1i	NC_012824.1	-
Trichosporon asahii	Scaffold	Trichosporon_asahii_1	NW_014040924.1	-
Ustilago bromivora	Complete Genome	UBRO_v3	LT558140.1	-
Ustilago maydis	Chromosome	Umaydis521_2.0	NC_008368.1	-
Vanderwaltozyma polyspora	Scaffold	GCA_000150035.1	NC_009638.1	-
Verticillium dahliae	Complete Genome	ASM15067v2	NC_008248.1	-
Xeromyces bisporus	Scaffold	GCA_900006255.1	HG983520.1	-
Yarrowia lipolytica	Chromosome	GCA_000002525.1	NC_002659.1	-
Zancudomyces culisetae	Scaffold	GCA_001969505.1	CM007644.1	-
Zygosaccharomyces parabailii	Complete Genome	ASM198439v2	CP019506.1	-
Zymoseptoria tritici	Chromosome	MG2	NC_010222.1	-

## Sheet: Table S5
Table S5 The NUMT/NUPT contents (contributed by organellar genomes) of desiccation-tolerant species and their controls
Group	Organelle Type	Tolerant Species	The Total Number of NUMTs/NUPTs	The Total Length of NUMTs/NUPTs (Kb)	The Densitya of NUMTs/NUPTs (Number/Mb)	The Densityb of NUMTs /NUPTs (Number/Mb)	Control	The Total Number of NUMTs/NUPTs	The Total Length of NUMTs/NUPTs (Kb)	The Densitya of NUMTs/NUPTs (Number/Mb)	The Densityb of NUMTs /NUPTs (Number/Mb)
Invertebrate	Mt	Adineta vaga and A. ricciae	13	23.253	0.062	0.115	Rotaria macrura and R. magnacalcarata	5	10.236	0.027	0.057
Invertebrate	Mt	Aedes aegypti	463	242.52	0.362	0.19	Culex quinquefasciatus	23	29.046	0.04	0.05
Invertebrate	Mt	Anopheles culicifacies	2	0.157	0.01	0.001	Anopheles funestus	1	0.055	0.004	0
Invertebrate	Mt	Dermatophagoides farinae	8	15.321	0.087	0.167	Dermatophagoides pteronyssinus	25	9.882	0.353	0.14
Invertebrate	Mt	Ramazzottius varieornatus	53	33.332	0.949	0.597	Hypsibius dujardini	14	3.683	0.134415	0.035361
Invertebrate	Mt	Meloidogyne javanica	137	46.784	0.581	0.198	Meloidogyne incognita	133	80.041	0.725	0.436
Invertebrate	Mt	Polypedilum vanderplanki	71	5.607	0.557	0.044	Polypedilum nubifer	6	0.781	0.052	0.007
Invertebrate	Mt	Steinernema carpocapsae	3	0.14	0.035	0.002	Steinernema glaseri	0	0	0	0
Plant	Mt	Silene latifolia	1113	500.616	0.939	0.422	Spinacia oleracea	10415	3004.61	11.975	3.455
Plant	Mt	Sorghum bicolor	4760	2004.23	6.716	2.828	Zea mays	7579	1828.21	3.551	0.857
Plant	Pltd	Aegilops tauschii	2026	5422.31	0.468	1.253	Lolium perenne	407	79.582	0.845	0.165
Plant	Pltd	Betula nana	1075	241.695	1.906	0.429	Juglans regia	2163	381.232	3.091	0.545
Plant	Pltd	Corchorus capsularis	98	58.016	0.31	0.184	Theobroma cacao	446	75.304	1.373	0.232
Plant	Pltd	Dorcoceras hygrometricum	1610	467.257	1.05827	0.307132	Fagopyrum esculentum	920	223.835	0.781	0.19
Plant	Pltd	Hibiscus syriacus	1190	566.11	0.681	0.324	Gossypium hirsutum	11006	4978.55	5.029	2.275
Plant	Pltd	Manihot esculenta	3068	490.678	5.27	0.843	Hevea brasiliensis	2065	804.852	1.504	0.586
Plant	Pltd	Oryza sativa Japonica Group	2259	990.489	6.043	2.65	Zizania latifolia	2124	335.633	3.517	0.556
Plant	Pltd	Primula veris	1654	366.365	5.341	1.183	Actinidia chinensis	7017	1072.01	12.67	1.936
Plant	Pltd	Selaginella tamariscina	637	519.972	2.118	1.729	Selaginella moellendorffii	515	53.315	2.426	0.251
Plant	Pltd	Silene latifolia	918	734.36	0.775	0.62	Spinacia oleracea	2016	627.358	2.318	0.721
Plant	Pltd	Solanum commersonii	1702	998.327	2.333	1.369	Solanum tuberosum	7741	1296.6	10.968	1.837
Plant	Pltd	Solanum pennellii	8289	1756.88	8.947	1.896	Solanum melongena	2582	755.901	3.099	0.907
Plant	Pltd	Sorghum bicolor	1881	356.648	2.654	0.503	Zea mays	3689	1161.87	1.728	0.544
Fungi	Mt	Coccidioides immitis	79	73.947	2.733	2.558	Paracoccidioides brasiliensis	147	30.202	4.908	1.008
Fungi	Mt	Fusarium graminearum	3	0.469	0.079	0.012	Ophiocordyceps sinensis	1461	228.774	13.0306	2.04042
Fungi	Mt	Pseudogymnoascus pannorum	29	26.451	0.95	0.866	Pseudogymnoascus destructans	33	3.268	1.077	0.107
NOTE:
Densitya: The number of NUMTs/NUPTs per Mb length of nuclear genome
Densityb: The length of NUMTs/NUPTs per Mb length of nuclear genome
